# Supplementary material for: Diet Quality of Australian Children and Adolescents on Weekdays versus Weekend Days: A Secondary Analysis of the National Nutrition and Physical Activity Survey 2011–2012
Source: Nutrients. 2021 Nov 17;13(11):4128. doi: 10.3390/nu13114128 (PMC8621206; doi:10.3390/nu13114128)
Supplement: Supplementary file 1 [file nutrients-13-04128-s001.zip]

Archive with 1 entries (1 files):
- nutrients-1443088-supplementary.pdf
